# Supplementary material for: Characterization of Three Complete Mitochondrial Genomes of Hemiculter and Comparative Mitogenomic Analysis of Cultrinae Fishes
Source: Int J Mol Sci. 2026 Jul 16;27(14):6325. doi: 10.3390/ijms27146325 (PMC13410722; doi:10.3390/ijms27146325)
Supplement: Supplementary file 1 [file ijms-27-06325-s001.zip]

Archive with 1 entries (1 files):
- ijms-4314921-supplementary.pdf
